# Supplementary material for: Clinical and genetic characteristics of Chinese patients with congenital fibrosis of the extraocular muscles
Source: Orphanet J Rare Dis. 2024 Aug 15;19:300. doi: 10.1186/s13023-024-03206-w (PMC11325808; doi:10.1186/s13023-024-03206-w)
Supplement: Supplementary file 1 — Supplementary Material 1 [file 13023_2024_3206_MOESM1_ESM.xlsx]

## Sheet: table 1
No.	P/S	patient	Visiting age (years)	Gender	CFEOM Type	Genetic findings			BCVA	Refractive status	Ptosis	Ocular alignment		Restriction of ocular movement		Nystagmus	Sluggish pupillary light reflex	Brain malformations (MRI)							non-ocular findings
						Gene	cDNA variations	AA change	(R/L)	(R/L)		Vertical	Horizontal	Vertical	Horizontal			EOMs	CN3	CN6	CN7	CC	OBS	LV
CFEOM1
1	P1	Ⅰ1	55	M	CFEOM1	KIF21A	2860C>T	Arg954Trp	0.3/0.2	-3.00DCx60°/ +2.00DS -3.00DCx75°	B	HoT	XT	+	+	-	+	/	/	/	/	/	/	/	-
2	P1	Ⅱ2	30	F	CFEOM1	KIF21A	2860C>T	Arg954Trp	0.2/0.9	-3.00DCx60°/ -0.50DCx75°	B	HoT	XT	+	+	-	+	/	/	/	/	/	/	/	-
3	P1	Ⅱ3	26	M	CFEOM1	KIF21A	2860C>T	Arg954Trp	0.2/0.3	-2.50DCx10°/ -2.25DCx110°	B	HoT	XT	+	+	-	+	/	/	/	/	/	/	/	-
4	P1	Ⅲ1	7	M	CFEOM1	KIF21A	2860C>T	Arg954Trp	0.1/0.1	+4.75DS +2.25DCx120°/ +5.25DS +1.00DCx65°	B	HoT	XT	+	+	+	+	+	+	-	-	-	-	-	-
5	P2	Ⅱ2	26	F	CFEOM1	KIF21A	2860C>T	Arg954Trp	0.6/0.6	+0.25DS +2.00DCx2°/ -0.75DS +1.75DCx174°	B	HoT	XT	+	+	-	-	/	/	/	/	/	/	/	-
6	P2	Ⅲ1	3	F	CFEOM1	KIF21A	2860C>T	Arg954Trp	/	/	B	HoT	Ortho	+	+	+	-	+	+	-	-	-	-	-	-
7	P3	Ⅱ1	30	M	CFEOM1	KIF21A	2861G>A	Arg954Gln	0.2/0.3	-1.00DS -1.25DCx75°/ -1.75DS -1.25DCx105°	B	HoT	XT	+	+	-	-	/	/	/	/	/	/	/	-
8	P3	Ⅲ1	6	F	CFEOM1	KIF21A	2861G>A	Arg954Gln	0.2/0.3	+2.50DS +1.00DC x 90°/ +1.50DS +1.50DC x 65°	B	HoT	XT	+	+	-	-	+	+	-	-	-	-	-	-
9	P4	Ⅰ1	58	M	CFEOM1	KIF21A	2860C>T	Arg954Trp	0.2/0.3	-0.75DS -1.00DCx75°/ -1.25DS -1.00DCx105°	B	HoT	XT	+	+	-	+	/	/	/	/	/	/	/	-
10	P4	Ⅱ2	30	M	CFEOM1	KIF21A	2860C>T	Arg954Trp	0.6/0.1	+1.00DS -1.50DCx5°/ +1.75DS -2.75DCx150°	B	HoT	XT	+	+	-	+	/	/	/	/	/	/	/	-
11	P4	Ⅲ1	5	M	CFEOM1	KIF21A	2860C>T	Arg954Trp	0.4/0.1	+2.50DS +1.00DCx100°/ +2.00DS +3.50DCx55°	B	HoT	XT	+	+	-	+	+	+	-	-	-	-	-	-
12	P5	Ⅰ1	78	M	CFEOM1	KIF21A	2860C>T	Arg954Trp	0.1/0.1	-1.00DS -2.75DCx80°/ -1.50DS -2.25DCx140°	B	HoT	XT	+	+	-	+	/	/	/	/	/	/	/	-
13	P5	Ⅱ3	58	M	CFEOM1	KIF21A	2860C>T	Arg954Trp	0.2/0.1	+2.00DS -3.50DCx5°/ +1.75DS -2.75DCx150°	B	HoT	ET	+	+	-	+	+	+	-	-	-	-	-	-
14	P5	Ⅲ4	36	M	CFEOM1	KIF21A	2860C>T	Arg954Trp	0.3/0.1	-4.00DS +1.25DCx140°/ -0.50DS +1.50DCx110°	B	HoT	XT	+	+	-	+	/	/	/	/	/	/	/	-
15	P5	Ⅲ6	34	F	CFEOM1	KIF21A	2860C>T	Arg954Trp	0.2/0.3	-1.25DS -2.25DCx60°/ -0.75DS	B	HoT	XT	+	+	-	+	/	/	/	/	/	/	/	-
16	P5	Ⅳ2	11	M	CFEOM1	KIF21A	2860C>T	Arg954Trp	0.1/0.3	+2.00DS -2.25DCx80°/ +1.00DC x 130°	B	HoT	XT	+	+	-	+	/	/	/	/	/	/	/	-
17	P5	Ⅳ3	8	M	CFEOM1	KIF21A	2860C>T	Arg954Trp	0.2/0.3	+0.75DS -2.25DCx60°/ +1.00DS -1.50DCx125°	B	HoT	ET	+	+	-	+	/	/	/	/	/	/	/	-
18	P6	Ⅱ1	29	F	CFEOM1	KIF21A	2860C>T	Arg954Trp	0.3/0.5	-0.75DS -2.00DCx60°/ -1.00DS	B	HoT	XT	+	+	-	+	/	/	/	/	/	/	/	-
19	P6	Ⅱ2	32	M	CFEOM1	KIF21A	2860C>T	Arg954Trp	0.4/0.3	-1.75DS -2.75DCx130°/ -1.25DS -2.25DCx30°	B	HoT	XT	+	+	-	+	/	/	/	/	/	/	/	-
20	P6	Ⅲ1	7	F	CFEOM1	KIF21A	2860C>T	Arg954Trp	0.6/0.6	+1.25DS +2.25DCx 35°/ +1.75DS +1.50DC x 165°	B	HoT	XT	+	+	-	+	+	+	-	-	-	-	-	-
21	P7	Ⅱ2	28	F	CFEOM1	KIF21A	2860C>T	Arg954Trp	1.0/0.2	-1.50DCx10°/ -0.50DS	B	HoT	XT	+	+	-	-	/	/	/	/	/	/	/	-
22	P7	Ⅲ1	3	M	CFEOM1	KIF21A	2860C>T	Arg954Trp	/	+3.25DS +1.25DCx85°/ +2.50DS +1.75DCx90°	B	HoT	Ortho	+	+	-	-	+	+	-	-	-	-	-	-
23	P8	Ⅰ1	62	M	CFEOM1	KIF21A	2860C>T	Arg954Trp	0.3/0.2	-1.25DCx20°/ -1.00DCx120°	B	HoT	XT	+	+	-	+	/	/	/	/	/	/	/	-
24	P8	Ⅱ2	29	F	CFEOM1	KIF21A	2860C>T	Arg954Trp	0.3/0.4	-5.00DS +1.25DCx140°/ -0.50DS +1.50DCx110°	B	HoT	XT	+	+	-	+	/	/	/	/	/	/	/	-
25	P8	Ⅲ1	5	F	CFEOM1	KIF21A	2860C>T	Arg954Trp	0.4/0.2	+1.75DS +2.00DCx 35°/ +1.25DS +1.75DC x 165°	B	HoT	XT	+	+	-	+	+	+	-	-	-	-	-	-
26	P9	Ⅱ1	32	M	CFEOM1	KIF21A	2860C>T	Arg954Trp	1.0/0.1	-0.50DCx10°/ +1.50DS -2.25DCx110°	B	HoT	XT	+	+	-	+	/	/	/	/	/	/	/	-
27	P9	Ⅲ1	3	M	CFEOM1	KIF21A	2860C>T	Arg954Trp	/	/	B	HoT	Ortho	+	+	-	+	+	+	-	-	-	-	-	-
28	S1		6	F	CFEOM1	KIF21A	2860C>T	Arg954Trp	0.1/0.3	+5.50DS +1.75DCx180°/ +0.50DS -1.25DCx10°	B	HoT	ET	+	+	+	-	/	/	/	/	/	/	/	-
29	S2		3	F	CFEOM1	KIF21A	2860C>T	Arg954Trp	/	/	B	HoT	Ortho	+	+	-	+	+	+	+	-	-	-	-	-
30	S3		9	F	CFEOM1	KIF21A	2860C>T	Arg954Trp	0.1/0.2	+1.25DS / +3.00DS	B	HoT	XT	+	+	+	-	/	/	/	/	/	/	/	-
31	S4		5	F	CFEOM1	KIF21A	3906T>A	Asp1302Glu	0.1/0.1	+4.00DS +1.75DCx70°/ +5.00DS +3.25DC x 135°	B	HoT	XT	+	+	-	-	+	+	-	-	-	-	-	-
32	S5		4	F	CFEOM1	KIF21A	2860C>T	Arg954Trp	/	+1.25DS +2.00DCx110°/ +2.00DS +0.75DCx75°	B	HoT	XT	+	+	+	-	+	+	-	-	-	-	-	-
33	S6		3	F	CFEOM1	KIF21A	2861G>A	Arg954Gln	/	/	B	HoT	Ortho	+	+	-	-	+	+	-	-	-	-	-	-
34	S7		3	F	CFEOM1	KIF21A	2860C>T	Arg954Trp	/	+2.25DS +2.50DCx100°/ +2.00DS +1.75DCx75°	B	HoT	ET	+	+	-	-	/	/	/	/	/	/	/	-
35	S8		5	M	CFEOM1	KIF21A	2860C>T	Arg954Trp	0.3/0.1	+1.70DS -3.25DCx8°/ +1.00DS -2.25DC x180°	B	HoT	XT	+	+	-	-	/	/	/	/	/	/	/	-
36	S9		5	F	CFEOM1	KIF21A	2860C>T	Arg954Trp	0.1/0.2	+4.25DS +2.00DCx120°/ +5.00DS +0.75DCx65°	B	HoT	XT	+	+	+	-	+	-	-	-	-	-	-	-
37	S10		4	M	CFEOM1	KIF21A	2860C>T	Arg954Trp	0.3/0.2	+4.50DS +1.00DC x 90°/ +4.50DS +1.50DC x 65°	B	HoT	XT	+	+	-	-	+	+	-	-	-	-	-	-
38	S11		5	M	CFEOM1	KIF21A	2860C>T	Arg954Trp	0.2/0.5	+0.50DS / +1.00DS -6.00DCx10°	B	HoT	XT	+	+	-	-	+	+	-	-	-	-	-	-
39	S12		6	M	CFEOM1	KIF21A	2861G>A	Arg954Gln	0.2/0.3	+2.00DS +1.00DCx70°/ +3.25DS	B	HoT	XT	+	+	-	-	+	-	-	-	-	-	-	-
CFEOM3
40	P10	Ⅱ1	32	M	CFEOM3	TUBB3	784C>T	Arg262Cys	0.4/0.3	+1.25DS / +3.00DS	B	HoT	XT	+	+	-	+	/	/	/	/	/	/	/	-
41	P10	Ⅲ1	5	F	CFEOM3	TUBB3	784C>T	Arg262Cys	0.3/0.2	+2.75DS +2.00DCx 45°/ +3.25DS +2.75DC x 165°	B	HoT	XT	+	+	-	+	/	/	/	/	/	/	/	-
42	P11	Ⅱ2	33	F	CFEOM3	KIF21A	2860C>T	Arg954Trp	0.2/0.5	-3.75DS +4.00DC x 90°/ -3.00DS +4.00DC x 90°	B	HoT	ET	+	-	-	-	/	/	/	/	/	/	/	-
43	P11	Ⅲ1	8	M	CFEOM3	KIF21A	2860C>T	Arg954Trp	0.1/0.5	+2.00DS +1.00DCx70°/ +4.00DS	B	HoT	ET	+	-	-	-	/	/	/	/	/	/	/	-
44	P12	Ⅱ2	31	F	CFEOM3	KIF21A	2860C>T	Arg954Trp	0.6/0.2	+2.50DS +1.00DCx100°/ +2.00DS +3.50DCx55°	B	HoT	XT	+	+	-	+	/	/	/	/	/	/	/	-
45	P12	Ⅲ1	6	F	CFEOM3	KIF21A	2860C>T	Arg954Trp	0.5/0.4	+2.50DS / -1.00DCx10°	B	HoT	ET	+	+	-	-	+	+	+	-	-	-	-	-
46	S13		3	F	CFEOM3	-	-	-	/	+1.25DS +2.25DCx75°/ +2.00DS +1.75DCx100°	-	Ortho	XT	+	+(R)	-	-	/	/	/	/	/	/	/	-
47	S14		2m	M	CFEOM3	-	-	-	/	/	-	HoT(R)	ET	+(R)	+(R)	-	-	+	-	-	-	-	-	-	-
48	S15		2	F	CFEOM3	-	-	-	/	/	R	HoT(R)	XT	+(R)	+(R)	-	-	/	/	/	/	/	/	/	-
49	S16		4	M	CFEOM3	TUBB3	1228G>A	Glu410Lys	/	-1.00DS -2.75DCx80°/ -1.50DS - 4.25DCx140°	B	HoT	XT	+	+	+	+	+	+	+	+	+	-	+	FW, DD, KS, VCP
50	S17		3	M	CFEOM3	TUBB3	1228G>A	Glu410Lys	/	/	B	HoT	XT	+	+	+	+	+	+	-	-	+	+	-	FW, DD, KS, VCP
51	S18		3	M	CFEOM3	-	-	-	/	+3.50DS +1.50DCx10°/ +2.50DS +2.25DCx170°	L	HoT	ET	+	+(L)	-	+	/	/	/	/	/	/	/	-
52	S19		4	F	CFEOM3	-	-	-	0.1/0.2	+5.00DS +1.50DCx180°/ +0.75DS -1.00DCx10°	-	Ortho	ET	+	+	+	-	+	+	-	-	-	-	-	-
53	S20		5	F	CFEOM3	-	-	-	0.5/0.1	+1.75DS +1.50DCx 35°/ +1.25DS +2.75DC x 155°	B	Ortho	ET	+	+	-	+	+	-	+	-	-	-	-	-
54	S21		3	M	CFEOM3	TUBB3	904G>A	Ala302Thr	/	+4.50DS +1.50DCx70°/ +5.50DS +3.50DC x 135°	B	HoT	Ortho	+	+	+	+	+	+	-	-	+	-	-	-
55	S22		6	F	CFEOM3	-	-	-	0.8/0.8	-1.00DCx20°/ -1.25DCx120°	-	Ortho	Ortho	+	+	-	-	/	/	/	/	/	/	/	scoliosis
56	S23		30	F	CFEOM3	-	-	-	0.1/1.0	-1.00DS +3.50DCx98°/ -1.50DS +2.00DC x 90°	R	HoT(R)	ET	+(R)	+(R)	-	-	/	/	/	/	/	/	/	-
57	S24		6	F	CFEOM3	TUBB3	1249G>A	Asp417Asn	0.6/0.1	+0.75DS -1.25DCx70°/ +1.00DS +2.50DCx105°	L	HoT	XT	+	+(L)	-	-	+	+	+	-	-	-	-	-
58	S25		3	M	CFEOM3	-	-	-	/	+1.75DS +1.25DCx80°/ +3.25DS +1.75DCx95°	-	HoT(L)	XT	+(L)	+(L)	-	-	+	+	-	-	-	-	-	-
59	S26		5	M	CFEOM3	TUBB3	1228G>A	Glu410Lys	/	+2.00DS +5.00DCx80°/ +2.25DS +4.50DC x 130°	B	HoT	XT	+	+	-	+	+	+	-	-	+	-	-	DD, KS
60	S27		1	F	CFEOM3	TUBB3	1228G>A	Glu410Lys	/	/	B	HoT	XT	+(R)	+	+	+	+	+	-	-	-	-	-	FW, DD, KS
61	S28		3	M	CFEOM3	-	-	-	/	+3.25DS +1.75DCx80°/ +2.50DS +1.50DCx105°	-	HoT(R)	XT	+(R)	+(R)	+	-	/	/	/	/	/	/	/	-
62	S29		3	M	CFEOM3	-	-	-	/	/	R	HoT(R)	XT	+(R)	+(R)	-	-	+	-	-	-	-	-	-	-
M, Male; F, Female; m, month; AA, Amino acid; BCVA, Best corrected visual acuity; +, Positive; -, Negative; /,unavailable; R, Right eye; L, left eye; B, Bilateral eyes; HoT, Hypotropia; XT, Exotropia; ET, Esotropia; Ortho,Orthophoria;
EOMs, Extraocular muscles; FW, Facial weakness; DD,Developmental delay; KS, Kallmann syndrome; VCP,Vocal cord paralysis; OBS, Olfactory bulbs and sulci; CC, Corpus callosum; LV, Lateral ventricl;
																				5
